# Supplementary material for: Incorporating basic needs to reconcile poverty and ecosystem services
Source: Conserv Biol. 2018 Nov 20;33(3):655–64. doi: 10.1111/cobi.13209 (PMC7379688; doi:10.1111/cobi.13209)
Supplement: Supplementary file 4 — Supporting Information [file COBI-33-655-s004.xlsx]

## Sheet: Explanation
This spreadsheet represents summary data which identifies all wellbeing criteria and their associated needs across all sites.
The data was obtained during Step 1
Row 1	Countries
Row 2	Sites
Row 3	Focus Group Number
Row 4	Whether the indicator is associated with someone doing well or badly
Tabs	Association of wellbeing criteria with relevant theory derived human needs

## Sheet: Economic Security
Mozambique																Kenya
Lalane				Vamizi				Maringanha				Mieze				Mkwiro				Vanga				Kongowea				Tsunza
Needs FG1		Needs FG2		Needs FG1		Needs FG2		Needs FG1		Needs FG2		Needs FG1		Needs FG2		Needs FG1		Needs FG2		Needs FG1		Needs FG2		Needs FG1		Needs FG2		Needs FG1		Needs FG2
Doing Well	Doing Badly	Doing Well	Doing Badly	Doing Well	Doing Badly	Doing Well	Doing Badly	Doing Well	Doing Badly	Doing Well	Doing Badly	Doing Well	Doing Badly	Doing Well	Doing Badly	Doing Well	Doing Badly	Doing Well	Doing Badly	Doing Well	Doing Badly	Doing Well	Doing Badly	Doing Well	Doing Badly	Doing Well	Doing Badly	Doing Well	Doing Badly	Doing Well	Doing Badly
Land for Agriculture	No Land for agriculture	Has coconut trees	No land for agriculture	Owns small shop	Don’t work	Does business (owns shop)	Little land for agriculture	More than 1 car	Une,ployed			Has land for agriculture	Not responsible with money	Has means of transport	Children go into casual labour	Boats/Vehicles/Bike	No Daily Income	Assets	No Assets of Value	Assets	No Daily Income	Assets	Hand to Mouth Living	Assets	Not Self Reliant	Can take care of needs	Clothes from Mitumba	Have Investments (Boda Boda)	No Money	Uses Expensive Transport (plane)	Child Labour
Good Fertile Production	No clothes	Has agricultural land	No livestock	Has canoe	Pick firewood from bush	Has a 7m boat	Does gleaning	Has land for agriculture				Has money for basic needs	Steals	Owns small shop	Only little land for agriculture	Radio/TV	Not Employed	Resources	No Farm	Boats/Vehicles	Not Employed	Vehicles	Low Income	Sophisticated fishing equipment	No Savings at all	Own Assetts	Many Children	Consistent Income	Continuously seeking cheap labour	Self Reliant	Children exposes to value of money from young age
Has Livestock	Dirty clothes	Has a boat	No clothes	Has hook and line	Gleaning and octopus fishing	Has mask and gears	No boat	Has livestock						Is employed		Land	No Assets	Money/Income	No Permanent Income	Land	No Assets	Fishing Equipment	Lack of Clothing	Own Land	Cannot Invest	Taxi	Large Families	Have Livestock	No assets	Meets all basic needs	Presistently depends on rental gear
Owns a butterfly boat	No boat to fish	Owns fishing gears	No access to credit	Work in lodge	No land for agriculture	Radio	No fishing Gears	More than 1 cellphone (business and family)						Has salary		Money/Income	Lack of Adequate Clothing	Permanent Employment		Money/Income	Lack of Adequate Clothing	Land	No Daily Income	Self Sufficient	Uses all their income	TukTuk	No Savings	All Family educated	No consistent income	Good Clothing	No Plan/budget for money accrued
Has savings	No livestock	Has livestock		Work in construction	Climb coconut trees	Has kitchen pots	Children no shoes	Clean clothes						Has livestock		Buisiness Investments	Born from Poor Family	Livestock		Buisiness Investments	Born from Poor Family	Business	Not Employed	Can take good care of self	Accepts Handouts	Wholesale Shops	Uses all the money	All Family employed	Many children	Has Cars	No Assured Income
Has money	No shoes	Owns car		Work in fisheries		Many goats (>15)	Children bad clothing	Ironed clothes						Has land for agriculture		"Fat" Account	Poor Communication (Phone)	Factories		Self Reliant		Fishing Gear	No Assets	Able to get loans	Poor clothing	Own House	Not ashamed to beg	Can Afford everything	Sell firewood	Has Farms	Low income
Owns bicycle		Good clothing					Few goats (4-7)	Has business (boat repair, tourism, wood)								Enough Savings		Vibrant Business		Savings		Good Employment	Born from Poor Family	Can invest	Poor Appearance	Vehicles	Poor clothing	Can support poor	Children seek cheap employment	Has 50 cattle	Think that many chioldren equals wealth
Owns fishing gears		Has savings					Doesn't work	Saves money in bank								Potential to own material goods		Boat				High Employment Positions		Owns Company	Simple Fishing Gears	Employs Others	Can't meet basic needs	Have mills	Misuse of Cash/Extravagant	Can afford holidays	No Daily Income
Has business		Owns small shop																Vehicles				Extra Income		Can sponsore activities		Buys From Supermarket	Not sure of daily income	Have Boats	No Land	Has business	Not Employed
Saves the income																		Household Items				Potential to start factories		Owns Vehicles		Sophisticated electronic appliances	One meal a day	Big Farm	Lives on Family Land	Has savings	No Assets
																								Owns Rental Houses		Has Illicit Businesses	Torn Clothes	Sell coco nuts	Children are bread winners	Has various income sources	Born from Poor Family
																								Can afford vacation		Designer Clothes	No Family Planning	Hires out fishing gear	Early Marriages	Has employed people	Marry off girl children young age
																										Small Families		Employed in town	No Daily Income	Self Development after retirement	Secret Sex Trade
																										Can afford local fees		Can handle all family issues	Not Employed	Potential for 2-3 Wives	No Family Planning (cattle earned by marrying off girls)
																										Can afford family holidays		Have more children (esp girls)	No Assets
																													Born from Poor Family

## Sheet: Shelter
Lalane				Vamizi				Maringanha				Mieze				Mkwiro				Vanga				Kongowea				Tsunza
Needs FG1		Needs FG2		Needs FG1		Needs FG2		Needs FG1		Needs FG2		Needs FG1		Needs FG2		Needs FG1		Needs FG2		Needs FG1		Needs FG2		Needs FG1		Needs FG2		Needs FG1		Needs FG2
Doing Well	Doing Badly	Doing Well	Doing Badly	Doing Well	Doing Badly	Doing Well	Doing Badly	Doing Well	Doing Badly	Doing Well	Doing Badly	Doing Well	Doing Badly	Doing Well	Doing Badly	Doing Well	Doing Badly	Doing Well	Doing Badly	Doing Well	Doing Badly	Doing Well	Doing Badly	Doing Well	Doing Badly	Doing Well	Doing Badly	Doing Well	Doing Badly	Doing Well	Doing Badly
Cement	No house	Has a good house	No house	Zinc roof	Leaking roof	Has zinc roof	Leaking roof	Cement house	House in disrepair			Furniture		Has furniture	Sleep on the floor	Good house	No House	Good House	Rental House	Good House	Mud Walls		Poor Shelter	Own houses	Mud House	Own House	Mud House	Permanent House	Mud House	Block building	Mud House
Zinc	Begs to sleep in neighbours house	Zinc roof	House in disrepair	Wooden door	No cement on floor	Has a bed			Built with sand			Zinc Roof				House in Good Area	Mud Walls		Mud House	Permanent House			Not Enough Rooms in House	Good housing	Local Makuti Thatch	Can Take care of all needs	Temporary House	Plastered Walls	Makuti Thatched	Permanent Building	Linking roof
Windows with Bars	Can't rebuild house	Cement	Stays in family house	Has goats	Makuti door											Permanent House	House location (slums)		No doors	Block house			Children Sleeping on the Ground	Big compound	Firewood for cooking	Permanent House	Rented House	Iron Sheets	No doors	Electricity/Solar	No doors
	Lazy to rebuild house	Radio Player	Sleep on the floor																No windows	Iron Sheets			Small house for Big Familu	Storey house	Licking with mud walls	Many Rooms	Crowded Settlements	Solar Panels	No Windows	Grill Doors	No space in House
	Rotten house	Furniture																	Thatched Roof	Good Doors						Recreational Rooms	Unplanned	In-house Toilet		Windows	Makuti Thatched
	Old bed																			Secured Fence						Large compound	Congested				No doors
	Damaged roof																									Garden	Insufficient Room				No Windows

## Sheet: Education
Mozambique																Kenya
Lalane				Vamizi				Maringanha				Mieze				Mkwiro				Vanga				Kongowea				Tsunza
Needs FG1		Needs FG2		Needs FG1		Needs FG2		Needs FG1		Needs FG2		Needs FG1		Needs FG2		Needs FG1		Needs FG2		Needs FG1		Needs FG2		Needs FG1		Needs FG2		Needs FG1		Needs FG2
Doing Well	Doing Badly	Doing Well	Doing Badly	Doing Well	Doing Badly	Doing Well	Doing Badly	Doing Well	Doing Badly	Doing Well	Doing Badly	Doing Well	Doing Badly	Doing Well	Doing Badly	Doing Well	Doing Badly	Doing Well	Doing Badly	Doing Well	Doing Badly	Doing Well	Doing Badly	Doing Well	Doing Badly	Doing Well	Doing Badly	Doing Well	Doing Badly	Doing Well	Doing Badly
Children go to school		Access to school for children		Children go to school	Children don't go to school			Kids go to college					Doesn't care about education of children	Children go to school	Children don't go to school	Well Educated	Don't go beyond std8	Children and Family Educated	Inability to provide education for children	Children and Family Educated	No Education for Poor	Children and Family Educated	Lack of Education	Educated Children	Cannot take kids to school	Educated Children	Canot educate children	Educated Children	No education for children	Children in Private schools	Prefer apprenticeships
								Kids go to private school								Children Educated	No stationary	Payment of School Fees		Payment of School Fees	Don't go beyond std8		Difficult to acquire education	Children Attend Special Schools	Cannot take kids to private schools	Children in Private Schools	Depend on free government education	All family members educated	No education for parents		No education for children
																Can Pay School Fees	Cannot Pay School Fees	Good Schools : Academy/University		Business Education	No stationary		Hard to Pay Fees		Dependence on public schools		Can't even pay small school fees	Children in academy schools	Lack of knowledge		Attends school at old age (starts at 10yr)
																Business Education	Spend Most Time at Home				Cannot Pay School Fees		Don't go beyond std8		Poor Nutrition			Higher level education (post secondary)	Semi-illiterate		Don't go beyond std8
																					Spend Most Time at Home		No stationary		Don't go beyond std8				Children drop out of school		No stationary
																							Cannot Pay School Fees		No stationary				Depend on sponsorship for education		Spend Most Time at Home
																							Spend Most Time at Home		Cannot Pay School Fees				Most children are bright		Drop out to support parents
																									Spend Most Time at Home				Don't go beyond std8
																													No stationary
																													Spend Most Time at Home
																													Drop out to support parents

## Sheet: Health
Mozambique																Kenya
Lalane				Vamizi				Maringanha				Mieze				Mkwiro				Vanga				Kongowea				Tsunza
Needs FG1		Needs FG2		Needs FG1		Needs FG2		Needs FG1		Needs FG2		Needs FG1		Needs FG2		Needs FG1		Needs FG2		Needs FG1		Needs FG2		Needs FG1		Needs FG2		Needs FG1		Needs FG2
Doing Well	Doing Badly	Doing Well	Doing Badly	Doing Well	Doing Badly	Doing Well	Doing Badly	Doing Well	Doing Badly	Doing Well	Doing Badly	Doing Well	Doing Badly	Doing Well	Doing Badly	Doing Well	Doing Badly	Doing Well	Doing Badly	Doing Well	Doing Badly	Doing Well	Doing Badly	Doing Well	Doing Badly	Doing Well	Doing Badly	Doing Well	Doing Badly	Doing Well	Doing Badly
	Don't go to hospital	Access to hospital				Gives birth in Olumbi hospital	Gives birth with local midwife	Can buy water	Malnutrition			Healthy enough to perform daily activities				Sufficient Health Services	Poor Health Conditions	Meet all Health Needs	Inability to meet Health needs	Sufficient Health Services	Poor Health Conditions for Kids	Sufficient Health	Lack of Health Care	Sufficient Health Services	Cannot afford medical services	Good health	Poor Health	Good health for children	No medical care	Afford all medical needs	Frequent health issues
	Rely on traditional healer	Malnutrition						Can boil water									Lack of Clothing						Addicted to drugs		Poor Health	Frequent Medical Checks	Uses Government Dispensary or Hospital		Depend on local herbal medicine	Good clothing	No clothes washing
	Rely on medicinal plants																						Poor Health Conditions for Kids		Poor Health Conditions for Kids	Private Doctor	Poor rely on free medical service		No soap for washing		Depends on herbalist for treatment
																															Poor Health Conditions for family

## Sheet: Food
Mozambique																Kenya
Lalane				Vamizi				Maringanha				Mieze				Mkwiro				Vanga				Kongowea				Tsunza
Needs FG1		Needs FG2		Needs FG1		Needs FG2		Needs FG1		Needs FG2		Needs FG1		Needs FG2		Needs FG1		Needs FG2		Needs FG1		Needs FG2		Needs FG1		Needs FG2		Needs FG1		Needs FG2
Doing Well	Doing Badly	Doing Well	Doing Badly	Doing Well	Doing Badly	Doing Well	Doing Badly	Doing Well	Doing Badly	Doing Well	Doing Badly	Doing Well	Doing Badly	Doing Well	Doing Badly	Doing Well	Doing Badly	Doing Well	Doing Badly	Doing Well	Doing Badly	Doing Well	Doing Badly	Doing Well	Doing Badly	Doing Well	Doing Badly	Doing Well	Doing Badly	Doing Well	Doing Badly
Land for Agriculture	No land for agriculture	Has agricultural land	No land for agriculture	Has canoe		Has mask and gears	Little land for agriculture	3 meals	Poor diet			Has land for agriculture		Has land for agriculture	No balanced meals	Enough Food	Food Insecure	Enough Food	No Food Stock	Enough Food		Sufficient food in house	Lack of sufficient food	Sufficient Food	Cannot Afford Daily Meals	Sufficient Food	Cannot Afford Daily Meals	Has 3 meals a day	No food	Balanced diet	Eats what is available
Good fertile Production	No balanced diet	Has a boat	Children sleep without having had a meal			Has boat	No boat	Balanced diet				Balanced diet			Not enough food for children		No balanced diet	Good Stock of Food	One Meal per day	3 Meals a day							Poor can afford at least 1 meal a day		one meal a day	Snacks between meals	Eats what he gets not what is desired
Daily Food	Eat Cassava	Owns fishing gears	Malnutrition	Has hook and line			No fishing Gears					Children go to school with lunch			Only little land for agriculture		Mostly One meal		Unsure of Tomorrow	Balanced Diet									Lack of meals	Menu for meals	1 or 2 meals a day
Owns fishing gears	eat small fish	3 meals a day					Children go to school hungry					Does not worry about feeding family			Bad produce from land		Hungry man lives a bird's life												Up to 3 days without food	Food stock
	No boat to fish																												Lives on what he gets an dno what is desired

## Sheet: Sanitation
Mozambique																Kenya
Lalane				Vamizi				Maringanha				Mieze				Mkwiro				Vanga				Kongowea				Tsunza
Needs FG1		Needs FG2		Needs FG1		Needs FG2		Needs FG1		Needs FG2		Needs FG1		Needs FG2		Needs FG1		Needs FG2		Needs FG1		Needs FG2		Needs FG1		Needs FG2		Needs FG1		Needs FG2
Doing Well	Doing Badly	Doing Well	Doing Badly	Doing Well	Doing Badly	Doing Well	Doing Badly	Doing Well	Doing Badly	Doing Well	Doing Badly	Doing Well	Doing Badly	Doing Well	Doing Badly	Doing Well	Doing Badly	Doing Well	Doing Badly	Doing Well	Doing Badly	Doing Well	Doing Badly	Doing Well	Doing Badly	Doing Well	Doing Badly	Doing Well	Doing Badly	Doing Well	Doing Badly
	Dirty clothes		No washed clothes			Has buckets		Latrine in yard	Dirty clothes						Don't have clean clothes	Good Toilet	No Toilet	Waste Storage Facilities	Tattered Clothes	Good Toilet			Lack of Clothing	Goood Housing	Poor Health	Good Housing	Poor Health	In house toilet	No sopa for washing	In house toilet	Use wild toilet
								Can buy water	Drink water from dirty well								Uses the Wild	Good Clothing	Lack of Clothing				Use Wild as Toilet			Mineral Water	Poor Sanitation	Flush toilet	Use wild toilet
								Can boil water	No latrine																	Swimming Pool	No Toilets	Outside pit latrine	Poor Beddings
																										Modern Toilet Facilities	Less Access to Clean Water	Smart/Good clothing
																											Bathing outside house in the open

## Sheet: Participation
Mozambique																Kenya
Lalane				Vamizi				Maringanha				Mieze				Mkwiro				Vanga				Kongowea				Tsunza
Needs FG1		Needs FG2		Needs FG1		Needs FG2		Needs FG1		Needs FG2		Needs FG1		Needs FG2		Needs FG1		Needs FG2		Needs FG1		Needs FG2		Needs FG1		Needs FG2		Needs FG1		Needs FG2
Doing Well	Doing Badly	Doing Well	Doing Badly	Doing Well	Doing Badly	Doing Well	Doing Badly	Doing Well	Doing Badly	Doing Well	Doing Badly	Doing Well	Doing Badly	Doing Well	Doing Badly	Doing Well	Doing Badly	Doing Well	Doing Badly	Doing Well	Doing Badly	Doing Well	Doing Badly	Doing Well	Doing Badly	Doing Well	Doing Badly	Doing Well	Doing Badly	Doing Well	Doing Badly
															Participates in all community events as might gain something	Cooperation with others	Low participation in communal activities	High Involvement in community activites		Cooperation With others	Low participation in communal activities		Laziness	Can Sponsor different activities	Low participation in communal activities	Can sponsor different activities	Free social events	Can support poor	Low participation in communal activities	High community participation	Lazy to work
																Interacts well with others	Do not cooperate with others	Present in high class gatherings					Low participation in communal activities				Provide Labour at Weddings	Patrcipate in community events			Not exposed to government policies
																															Low participation in communal activities

## Sheet: Physical Security
Mozambique																Kenya
Lalane				Vamizi				Maringanha				Mieze				Mkwiro				Vanga				Kongowea				Tsunza
Needs FG1		Needs FG2		Needs FG1		Needs FG2		Needs FG1		Needs FG2		Needs FG1		Needs FG2		Needs FG1		Needs FG2		Needs FG1		Needs FG2		Needs FG1		Needs FG2		Needs FG1		Needs FG2
Doing Well	Doing Badly	Doing Well	Doing Badly	Doing Well	Doing Badly	Doing Well	Doing Badly	Doing Well	Doing Badly	Doing Well	Doing Badly	Doing Well	Doing Badly	Doing Well	Doing Badly	Doing Well	Doing Badly	Doing Well	Doing Badly	Doing Well	Doing Badly	Doing Well	Doing Badly	Doing Well	Doing Badly	Doing Well	Doing Badly	Doing Well	Doing Badly	Doing Well	Doing Badly
												Sleeps well (not scared)		Sleeps without fear		Protection of family interests	No Need of Security		Poor rely on God's destiny	Secured Fence	No Need of Security	Has Savings	House Lacking Roof	Good Housing	Poor Housing	Good Housing	Poor Housing	Good housing	Poor housing	Meet all basic needs	No Need of Security
																Secured Fence	No Enemies			Grill Doors			Licking		No Need of Security	Tight Security	No Need of Security		No Need of Security	Ability to rescue family when conflicts arise in village
																Grill Doors				Windows			No Need of Security			Electrical Fencing				Good security/guards
																Windows										Guards

## Sheet: Relationships
Mozambique																Kenya
Lalane				Vamizi				Maringanha				Mieze				Mkwiro				Vanga				Kongowea				Tsunza
Needs FG1		Needs FG2		Needs FG1		Needs FG2		Needs FG1		Needs FG2		Needs FG1		Needs FG2		Needs FG1		Needs FG2		Needs FG1		Needs FG2		Needs FG1		Needs FG2		Needs FG1		Needs FG2
Doing Well	Doing Badly	Doing Well	Doing Badly	Doing Well	Doing Badly	Doing Well	Doing Badly	Doing Well	Doing Badly	Doing Well	Doing Badly	Doing Well	Doing Badly	Doing Well	Doing Badly	Doing Well	Doing Badly	Doing Well	Doing Badly	Doing Well	Doing Badly	Doing Well	Doing Badly	Doing Well	Doing Badly	Doing Well	Doing Badly	Doing Well	Doing Badly	Doing Well	Doing Badly
Being Married	Not married	Married	No thaving a good woman (man)					Large Family	No friendly			Honest	Steals		No money to travel and see friends or family	Good relationships	Continuous conflicts within family	Inheritance	Lack of Cooperation	Children and Family	Continuous conflicts within family	Employment in high positions	Continuous conflicts within family	Children and Family	Continuous conflicts within family	Has wealthy Friends	Miserable Appearance	Can support poor	Continuous conflicts within family	Religious	Destiny (leaves up to God)
To share with husband	No one can care for you (healt, emotional, monetary)		Is not believed in community					More than 3 wives	Bad relations with tourism operators			Helps Poor	Jealous of others		Jealous of others	Good netowrks	No cooperation with others		Continued Conflicts in Family	Assist the Hopeless				Assist the Hopeless		Supports the Poor	Law Breakers	Participates well in community	No cooperation with others	Quick support to community contribution	Very jealouys
Someone looks after you	Drinking too much	Owns car	Family problems						Small family			Have electricity				Children and Family	Low social status			Lives well with others				Lives well with others		Employs Others	Drinking/Drug Addicts	Polygamist		Bothered by needy community	Early marriages
Can take people to hospital		Good relationships							Only one wife (as not enough money to cover expenses of others)							Assist the Hopeless	Not taken seriously			Wide networks outside community				Wide networks outside community		Buys From Rich People	Cannot Groom their Wives			Contributes to community events	Lacks Role Models
Can help people		Good relationship with government														Lives well with others				Takes other kids to school				Takes other kids to school		Can Organize Parties	Idleness				High number of children
Solidarity with community		Gives credit														Wide networks outside community				Cooperation with others				Cooperation with others		Less Family Disputes	Few Frends				Continuous conflicts within family
Involved with community																Takes other kids to school											Free Social Events				No cooperation with others
																Cooperation with others											More United Amongst Themselves
																Sociable											Used By the Rich
																Interacts well											Encourages Infedility
																Receives support from others											Less Family Ties
																											Incest
																											Many Family Disputes
																											Poor have more family disputes as they are idle

[truncated: 3 more sheets: Autonomy, Respect, Water]
